# Supplementary material for: PGE2 upregulates the Na+/K+ ATPase in HepG2 cells via EP4 receptors and intracellular calcium
Source: PLoS One. 2021 Jan 14;16(1):e0245400. doi: 10.1371/journal.pone.0245400 (PMC7808645; doi:10.1371/journal.pone.0245400)
Supplement: S1 Movie — HepG2 cells transiently expressing GFP–Na+/K+ ATPase α1 untreated (A) or treated with PGE2 (B) were imaged by confocal microscopy with frames collected every 1 sec. Movie display rate is 5 frames per second. (ZIP) [file pone.0245400.s003.zip]

Archive with 2 entries (2 files):
- S1A_Movie.wmv
- S1B_Movie.wmv
